# Supplementary material for: HNF4α-Mediated LINC02560 Promotes Papillary Thyroid Carcinoma Progression by Targeting the miR-505-5p/PDE4C Axis
Source: Biomolecules. 2025 Apr 28;15(5):630. doi: 10.3390/biom15050630 (PMC12108885; doi:10.3390/biom15050630)
Supplement: Supplementary file 1 [file biomolecules-15-00630-s001.zip]

Archive with 1 entries (1 files):
- biomolecules-3599182-supplementary.rar
